# Supplementary material for: Whole-Genome Sequencing Improves the Diagnosis of DFNB1 Monoallelic Patients
Source: Genes (Basel). 2021 Aug 19;12(8):1267. doi: 10.3390/genes12081267 (PMC8391926; doi:10.3390/genes12081267)
Supplement: Supplementary file 1 [file genes-12-01267-s001.zip]

Archive with 1 entries (1 files):
- genes-1347437-supplementary.pdf
